# Supplementary material for: Male mice song syntax depends on social contexts and influences female preferences
Source: Front Behav Neurosci. 2015 Apr 1;9:76. doi: 10.3389/fnbeh.2015.00076 (PMC4383150; doi:10.3389/fnbeh.2015.00076)
Supplement: Supplementary file 10 [file Rcodeforstatisticalanalysis.ZIP]

Archive with 3 entries (2 files):
- Mice_Data_Tests_For Markov_Models_Allowing_Mice_Heterogeneity.R
- __MACOSX/
- __MACOSX/._Mice_Data_Tests_For Markov_Models_Allowing_Mice_Heterogeneity.R
