# Supplementary material for: Male mice song syntax depends on social contexts and influences female preferences
Source: Front Behav Neurosci. 2015 Apr 1;9:76. doi: 10.3389/fnbeh.2015.00076 (PMC4383150; doi:10.3389/fnbeh.2015.00076)
Supplement: Supplementary file 10 [file Rcodeforstatisticalanalysis.ZIP › Mice_Data_Tests_For Markov_Models_Allowing_Mice_Heterogeneity.R]

   ################################################################################
   ### 	R program for testing for transition probablities in Markov models  	### 
   ###			(last modified on Sept 10, 2014, Duke University, NC)			###
   ################################################################################   


	###########################################################################
	### 	Testing for transition probablities across contexts and mice  	### 
	###########################################################################

rm(list=ls())
library(xtable)

setwd("/Users/abhrasarkar/Dropbox/Projects with Dr. D/Mice Data Testing/Data Sets/")

###########################################
###		Define Some Useful Functions	###
###########################################

### Function to extract mouse ids etc from first column strings
substr2 <- function(x,n1,n2){substr(x, n1, n2)}

### Function returning the negative log-likelihood, useful to find mle's under the null hypothesis
opt_fn <- function(p)
	{
	y = nk0[1]*log(p[1])+nk0[2]*log(p[2])+nk0[3]*log(p[3])+nk0[4]*log(p[4])+nk0[5]*log(1-p[1]-p[2]-p[3]-p[4]) - n05*log(p[1]+p[2]+p[3]+p[4])
	return(-y)
	}
###########################################

Data <- read.csv("FE.csv")

Mouse_Id <- as.factor(substr2(as.character(Data[,1]),1,8))
Context <- as.factor(substr2(as.character(Data[,1]),10,11))
Meas_Occ <- as.factor(substr2(as.character(Data[,1]),37,38))

Data_New <- cbind(Mouse_Id,Data)

chisq_test_ts_cmbnd <- chisq_test_df_cmbnd <- chisq_test_p_value_cmbnd <- 0
chisq_test_ts <- chisq_test_df <- chisq_test_p_value <- numeric(length(levels(Mouse_Id)))
rr <- 1

for(mm in levels(Mouse_Id))
	{
	Data_Subset <- Data_New[which(Data_New$Mouse_Id==mm),]
	silence_inds <- which(Data_Subset$ISI>0.250)
	silence_inds <- c(silence_inds,which(is.nan(Data_Subset$ISI)))
	silence_inds <- sort(silence_inds) 
	syllables <- numeric(length(Data_Subset$syllable.type)+length(silence_inds))
	syllables[silence_inds+1:length(silence_inds)] <- 5
	silence_inds_new <- which(syllables==5)
	syllables[setdiff(1:length(syllables),silence_inds_new)] <- as.numeric(Data_Subset$syllable.type)

	### Table of all syllables
	table(syllables)
	
	### Table of all transitions
	tab_trnstn <- NULL
	for(ii in 1:5)
		{
		transitions <- syllables[which(syllables==ii)+1]
		if(FALSE){cat("\n\n")	
		cat(paste("Table for transitions from syllable", ii, "to other syllables for mouse", mm))
		cat("\n")
		print(table(transitions))
		print(sum(table(transitions)))
		cat("\n")}
	
		tab_transitions <- table(transitions)	
		tab_trnstn <- cbind(tab_trnstn,rbind(as.matrix(tabulate(transitions,nbins=5))))
		}
	xtable(tab_trnstn,digits=0)

	nk0 = colSums(tab_trnstn)
	n05 = rowSums(tab_trnstn)[5]
	p_inits = (rowSums(tab_trnstn[,1:4])/sum(tab_trnstn[,1:4]))[1:4]
	p_inits[which(p_inits==0)] = 0.05*(1-sum(p_inits))
	opt_results <- suppressWarnings(optim(p=p_inits,opt_fn))
	cat(paste("Convergence code for mouse", mm, "is", opt_results$conv));cat("\n")
	p <- c(opt_results$par,1-sum(opt_results$par))

	tab_expctd <- matrix(0,nrow=5,ncol=5)
	for(ii in 1:4)
		tab_expctd[,ii] <- p*nk0[ii]
	tab_expctd[1:4,5] <- p[1:4]/(1-p[5])*nk0[5]
	
	chisq_test_cells = (tab_trnstn - tab_expctd)^2/tab_expctd
	chisq_test_cells[5,5] = 0
	chisq_test_cells[is.nan(chisq_test_cells)] = 0
	chisq_test_cells[chisq_test_cells==Inf] = 0
	chisq_test_ts[rr] = sum(chisq_test_cells)
	chisq_test_df[rr] = 15
	chisq_test_p_value[rr] = round(1-pchisq(chisq_test_ts[rr],df=chisq_test_df[rr]),4)
	
	chisq_test_ts_cmbnd = chisq_test_ts_cmbnd + chisq_test_ts[rr]
	chisq_test_df_cmbnd = chisq_test_df_cmbnd + chisq_test_df[rr]
	rr <- rr+1
	}
	
cbind(as.factor(levels(Mouse_Id)), chisq_test_ts, chisq_test_df, chisq_test_p_value)
sum(chisq_test_ts_cmbnd)
sum(chisq_test_df_cmbnd)
1-pchisq(sum(chisq_test_ts),df=sum(chisq_test_df))


	###########################################################################
	### 	Testing for differeces in contexts across mice and syllables  	### 
	###########################################################################

rm(list=ls())
library(xtable)

setwd("/Users/abhrasarkar/Dropbox/Z LDA Testing 1/Data Sets")

###########################################
###		Define Some Useful Functions	###
###########################################

### Function to extract mouse ids etc from first column strings
substr2 <- function(x,n1,n2){substr(x, n1, n2)}

###########################################

#stimuli <- c("UR","FE","AF","AM")
stimuli <- c("UR","FE")

Data <- read.csv("UR.csv")	# Read one of the files to extract the mouse IDs
Mouse_Id <- as.factor(substr2(as.character(Data[,1]),1,8))

chisq_test_ts_cmbnd <- chisq_test_df_cmbnd <- chisq_test_p_value_cmbnd <- 0
chisq_test_ts <- chisq_test_df <- chisq_test_p_value <- numeric(length(levels(Mouse_Id)))
rr <- 1

# Calculate the value of the test statistic fixing each syllable, then take the sum manually.
jj <- 5 		# {d,m,s,u,x} -> {1,2,3,4,5}		
K_jj_max <- 5
if(jj==5) K_jj_max <- 4
	
for(mm in levels(Mouse_Id))
	{
	tab_trnstn <- NULL
	for(ss in stimuli)
		{
		filename <- paste(ss,".csv",sep="") 
		Data <- read.csv(filename)
		Mouse_Id <- as.factor(substr2(as.character(Data[,1]),1,8))
		Data_New <- cbind(Mouse_Id,Data) 
		Data_Subset <- Data_New[which(Data_New$Mouse_Id==mm),]
		
		silence_inds <- which(Data_Subset$ISI>0.250)
		silence_inds <- c(silence_inds,which(is.nan(Data_Subset$ISI)))
		silence_inds <- sort(silence_inds) 
		syllables <- numeric(length(Data_Subset$syllable.type)+length(silence_inds))
		syllables[silence_inds+1:length(silence_inds)] <- 5
		silence_inds_new <- which(syllables==5)
		syllables[setdiff(1:length(syllables),silence_inds_new)] <- as.numeric(Data_Subset$syllable.type)
		table(syllables)

		cat("\n\n")	
		cat(paste("Table for transitions from syllable", jj, "for mouse", mm, "under context", ss))
		cat("\n")
		transitions <- syllables[which(syllables==jj)+1]
		print(table(transitions))
		print(sum(table(transitions)))
		cat("\n")
		
		tab_trnstn <- cbind(tab_trnstn,rbind(as.matrix(tabulate(transitions,nbins=K_jj_max))))
		}
	xtable(tab_trnstn,digits=0)

	K_jj <- c(1:K_jj_max)
	pi_mle <- rowSums(tab_trnstn[1:K_jj_max,])/sum(tab_trnstn)
	tab_expctd <- matrix(NA,nrow=K_jj_max,ncol=length(stimuli)) 
	for(kk in 1:ncol(tab_expctd))
		tab_expctd[,kk] <- colSums(tab_trnstn)[kk]*pi_mle
	tab_expctd
	
	chisq_test_cells = (tab_trnstn - tab_expctd)^2/tab_expctd
	chisq_test_cells[is.nan(chisq_test_cells)] = 0
	chisq_test_ts[rr] = sum(chisq_test_cells)
	chisq_test_df[rr] = (length(stimuli)-1)*(K_jj_max-1)
	chisq_test_p_value[rr] = round(1-pchisq(chisq_test_ts[rr],df=chisq_test_df[rr]),4)

	chisq_test_ts_cmbnd = chisq_test_ts_cmbnd + chisq_test_ts[rr]
	chisq_test_df_cmbnd = chisq_test_df_cmbnd + chisq_test_df[rr]
	rr <- rr+1
	}
	
cbind(as.factor(levels(Mouse_Id)), chisq_test_ts, chisq_test_df, chisq_test_p_value)
sum(chisq_test_ts_cmbnd)
sum(chisq_test_df_cmbnd)
1-pchisq(sum(chisq_test_ts),df=sum(chisq_test_df))
	
