# Supplementary material for: Male mice song syntax depends on social contexts and influences female preferences
Source: Front Behav Neurosci. 2015 Apr 1;9:76. doi: 10.3389/fnbeh.2015.00076 (PMC4383150; doi:10.3389/fnbeh.2015.00076)
Supplement: Supplementary file 11 [file Excel-basedsequenceanalysis.XLSX]

## Sheet: READ ME!
			Semi automatic analysis of mouse Ultrasonic Vocalizations
Limits of this excel file (not set in stone):
° limited number of animal: 25 (but you can extand the formulas)
° limited number of syllable: 50 000 syllables (you can still extand the formulas in the 'Data' sheet O50000:V50000).
Based on Chabout et al., 2015 published in Frontiers in Behavioral Neuroscience.
To get a thourough analysis follow those steps:
1/ Get the output .csv file from the MATLAB software ('Mouse Song Analyzer v1.3')for all the animals following the "template" sheet example.
2/ If you have any 'Unclassified' syllable in your data, you need to remove them to prevent any false positive results.
To do so, copy all your data into the 'Removing the Unclassified' sheet. Then replace the existing ISI by the New ISI calculated (Copy/Paste).
3/ Sort your data using the Excel sorting tool and erase ALL the unclassified syllable rows from the dataset. Save it.
This wil be your working dataset.
4/ Copy your working Dataset into 'Data' sheet. Everything is calculated automaticaly from there.
5/ In the 'Data' sheet, note the			1
You have to decide what is your cutoff time to determine the end of a sequence.
To help you, we plotted the ISI density in the so-maned sheet. For example in Chabout et al., 2015 we used 250ms (0.25 seconds).
6/ In the	2	you have to put the total length of recording (5, 10, 15 min, etc..).
This will allow the calculation of the 'Call rate' (aka number of calls per minute).
7/ The last thing is to enter your animal IDs after the						3
From Chabout J, Sarkar A, Dunson DB and Jarvis E (2015). Male mice song syntax depends on social contexts and influences female preferences.
Front. Behav. Neurosci. 9:76. doi: 10.3389/fnbeh.2015.00076

## Sheet: Template
Batch name	syllable type	Harmonic	duration	ISI	Fq variance	spectral purity	Amplitude	Fq min	Fq mean	Fq max	Fq start	Fq end	Total bandwith
Mouse1_Session1_0000001	s	0	0.017944	0.076901	2.55267e+06	0.50919	1.6935	73242.2	75801.5	78125	73242.2	78125	4882.81
Mouse1_Session1_0000001	s	0	0.025121	0.26659	3.32048e+07	0.5291	1.3769	69335.9	81117	88867.2	69335.9	87890.6	19531.2
Mouse1_Session1_0000001	s	0	0.012817	0.079977	3.08959e+06	0.56961	0.58548	70312.5	73009.7	76171.9	70312.5	76171.9	5859.38
Mouse1_Session1_0000001	s	0	0.0066648	0.090231	1.69291e+07	0.40711	0.66141	86914.1	93099	97656.2	86914.1	97656.2	10742.2
Mouse1_Session1_0000001	s	0	0.024096	0.17739	3.75557e+07	0.58983	0.75264	81054.7	90125.9	100586	81054.7	100586	19531.2
Mouse1_Session1_0000001	s	0	0.025121	0.079465	3.25603e+07	0.56146	1.0628	70312.5	81802.7	89843.8	70312.5	89843.8	19531.2
Mouse1_Session1_0000001	d	0	0.017431	0.011279	6.41346e+07	0.54965	0.58079	79101.6	89076.5	103516	79101.6	103516	24414.1
Mouse1_Session1_0000001	d	0	0.066648	0.058445	1.801e+08	0.52991	2.244	65429.7	83200	105469	83984.4	65429.7	40039.1
Mouse1_Session1_0000001	d	0	0.081003	0.04409	1.1378e+08	0.44586	16.6685	56640.6	75569.5	99609.4	97656.2	58593.8	42968.8
Mouse1_Session1_0000001	d	0	0.0728	0.045628	1.21715e+08	0.37568	12.6586	62500	78388.7	106445	75195.3	63476.6	43945.3
Mouse1_Session1_0000001	s	0	0.0046141	0.011792	4.33274e+06	0.48077	0.53587	81054.7	84716.8	86914.1	81054.7	85937.5	5859.38
Mouse1_Session1_0000001	s	0	0.067673	0.043065	1.26456e+08	0.42993	20.4487	55664.1	70958.5	87890.6	85937.5	56640.6	32226.6
Mouse1_Session1_0000001	dd	0	0.056394	0.050242	7.81853e+07	0.46467	6.108	70312.5	82259.4	105469	72265.6	71289.1	35156.2
Mouse1_Session1_0000001	dd	0	0.075876	0.055369	8.16309e+07	0.42193	9.1089	67382.8	80428.3	97656.2	71289.1	68359.4	30273.4
Mouse1_Session1_0000001	d	0	0.062546	0.052293	2.48105e+07	0.44221	8.9512	71289.1	81616.2	95703.1	71289.1	79101.6	24414.1
Mouse1_Session1_0000001	dd	0	0.044603	0.056907	5.53356e+07	0.42897	11.59	69335.9	81941.5	93750	70312.5	82031.2	24414.1
Mouse1_Session1_0000001	d	0	0.032811	NaN	3.47056e+07	0.45677	5.0048	66406.2	73425.3	84960.9	67382.8	69335.9	18554.7
Mouse2_Session1_0000001	s	0	0.029222	0.18046	5.09848e+07	0.50283	2.8494	73242.2	85280.5	97656.2	73242.2	97656.2	24414.1
Mouse2_Session1_0000001	s	0	0.013842	0.014868	3.99767e+07	0.41431	1.1913	81054.7	88242.2	95703.1	81054.7	95703.1	14648.4
Mouse2_Session1_0000001	s	0	0.063059	0.051267	1.0835e+07	0.50739	27.0933	72265.6	77672.4	82031.2	81054.7	78125	9765.62
Mouse2_Session1_0000001	d	0	0.096383	0.053831	1.22576e+08	0.42923	14.6208	60546.9	74050.7	97656.2	68359.4	60546.9	37109.4
Mouse2_Session1_0000001	dddu	0	0.14816	0.048704	1.26919e+08	0.37814	22.344	44921.9	76351	92773.4	70312.5	68359.4	47851.6
Mouse2_Session1_0000001	dudu	0	0.10817	0.058445	1.90849e+08	0.42535	20.6837	45898.4	61680.8	87890.6	71289.1	56640.6	41992.2
Mouse2_Session1_0000001	ddu	0	0.13381	0.045115	2.13837e+08	0.45848	13.8659	43945.3	63575	93750	69335.9	53710.9	49804.7
Mouse2_Session1_0000001	ddu	0	0.13022	0.054856	1.65475e+08	0.456	36.6912	45898.4	66834.7	82031.2	70312.5	54687.5	36132.8
Mouse2_Session1_0000001	ddu	0	0.1374	0.059983	2.30437e+08	0.42616	16.6626	45898.4	62452.5	90820.3	74218.8	56640.6	44921.9
Mouse2_Session1_0000001	s	0	0.095357	NaN	3.89156e+07	0.45791	72.4093	52734.4	68049.6	80078.1	52734.4	54687.5	27343.8
Mouse2_Session2_0000001	s	0	0.1215	0.046141	1.61601e+07	0.48619	7.3029	54687.5	62182.7	68359.4	54687.5	57617.2	13671.9
Mouse2_Session2_0000001	ddu	0	0.073825	0.060496	1.8323e+08	0.40554	33.9213	46875	70149.7	90820.3	75195.3	62500	43945.3
Mouse2_Session2_0000001	d	0	0.12202	0.053318	8.24126e+07	0.46106	34.109	55664.1	67489.5	84960.9	74218.8	58593.8	29296.9
Mouse2_Session2_0000001	s	0	0.11228	0.054856	8.11121e+07	0.45267	51.4181	56640.6	71523.1	85937.5	73242.2	57617.2	29296.9
Mouse2_Session2_0000001	d	0	0.044603	0.10305	6.37992e+07	0.46491	7.9644	70312.5	83042.3	97656.2	74218.8	72265.6	27343.8
Mouse2_Session2_0000001	s	0	0.031786	1.9523	557411	0.4633	0.34888	53710.9	54370.8	55664.1	55664.1	54687.5	1953.12
Mouse2_Session2_0000001	s	0	0.19635	0.043065	1.52558e+07	0.4784	56.7261	57617.2	71497.4	80078.1	65429.7	64453.1	22460.9
Mouse2_Session2_0000001	ddu	0	0.095357	0.044603	1.2003e+08	0.43033	58.2623	45898.4	70629.2	86914.1	71289.1	63476.6	41015.6
Mouse2_Session2_0000001	dd	0	0.11843	0.052805	1.60683e+08	0.42132	29.1379	49804.7	69292.7	91796.9	65429.7	49804.7	41992.2
Mouse2_Session2_0000001	d	0	0.092281	0.051267	1.23649e+08	0.46107	30.0057	53710.9	69159.4	96679.7	68359.4	54687.5	42968.8
Mouse2_Session2_0000001	s	0	0.039989	0.084591	1.34796e+08	0.47742	9.8923	64453.1	82635.2	98632.8	64453.1	97656.2	34179.7
Mouse2_Session2_0000001	s	0	0.11228	0.048191	4.61699e+07	0.46742	17.2505	51757.8	65551.2	79101.6	51757.8	56640.6	27343.8
Mouse2_Session2_0000001	du	0	0.070749	0.058958	1.59428e+08	0.46191	44.6841	45898.4	62521.2	80078.1	71289.1	65429.7	34179.7

## Sheet: Removing the Unclassified
Batch name	syllable type	Harmonic	duration	ISI	Fq variance	spectral purity	Amplitude	Fq min	Fq mean	Fq max	Fq start	Fq end	Total bandwith	New ISI

## Sheet: Data
Batch name	syllable type	Harmonic	duration	ISI	Fq variance	spectral purity	Amplitude	Fq min	Fq mean	Fq max	Fq start	Fq end	Total bandwith		Syl	Sequence	Sequence	Lenght	1st call	Trans/sequence	Trans from O	Number of C		All calculation are based on at least 2 syllables/seq
															0	1	a		0	0		0
																								1				2			3
																								Set the Cutoff (based on 'Density ISI')				nb of min recorded			Animal ID
																								0.25				15	min
																								Possible transitions
																									s	d	u	m	O
																								s	ss	sd	su	sm	sO
																								d	ds	dd	du	dm	dO
																								u	us	ud	uu	um	uO
																								m	ms	md	mu	mm	mO
														vwcwxvvvc
														xcvwfdgdg
														vwfgsfdgdfg
														x<sx<wcx
														vvcwcxvcc
														b,nvbhnb
														gfsdgfgf

## Sheet: Densite ISI
Interval	ISI
0.025	0
0.05	0
0.075	0
0.1	0
0.125	0
0.15	0
0.175	0
0.2	0
0.225	0
0.25	0
0.275	0
0.3	0
0.325	0
0.35	0
0.375	0
0.4	0
0.425	0
0.45	0
0.475	0
0.5	0
0.525	0
0.55	0
0.575	0
0.6	0
0.625	0
0.65	0
0.675	0
0.7	0
0.725	0
0.75	0
0.775	0
0.8	0
0.825	0
0.85	0
0.875	0
0.9	0
0.925	0
0.95	0
0.975	0
1	0

## Sheet: Features
	Nb USV			Nb USV			% of starting syllable						Repertoire composition (%)						Sequence lenght			Fq Mean			Bandwidth			Amplitude			Amplitude						Fq variance			Spectral putrity			Ratio ComplData/Simple
																																											song
	ID			ID			ID	s	d	u	m		ID	s	d	u	m		ID			ID			ID			ID			ID	s	d	u	m		ID			ID			ID
	0	0		0	0		0	#DIV/0!	#DIV/0!	#DIV/0!	#DIV/0!		0	#DIV/0!	#DIV/0!	#DIV/0!	#DIV/0!		0	#DIV/0!		0	#DIV/0!		0	#DIV/0!		0	#DIV/0!		0	#DIV/0!	#DIV/0!	#DIV/0!	#DIV/0!		0	#DIV/0!		0	#DIV/0!		0	#DIV/0!
	0	0		0	0		0	#DIV/0!	#DIV/0!	#DIV/0!	#DIV/0!		0	#DIV/0!	#DIV/0!	#DIV/0!	#DIV/0!		0	#DIV/0!		0	#DIV/0!		0	#DIV/0!		0	#DIV/0!		0	#DIV/0!	#DIV/0!	#DIV/0!	#DIV/0!		0	#DIV/0!		0	#DIV/0!		0	#DIV/0!
	0	0		0	0		0	#DIV/0!	#DIV/0!	#DIV/0!	#DIV/0!		0	#DIV/0!	#DIV/0!	#DIV/0!	#DIV/0!		0	#DIV/0!		0	#DIV/0!		0	#DIV/0!		0	#DIV/0!		0	#DIV/0!	#DIV/0!	#DIV/0!	#DIV/0!		0	#DIV/0!		0	#DIV/0!		0	#DIV/0!
	0	0		0	0		0	#DIV/0!	#DIV/0!	#DIV/0!	#DIV/0!		0	#DIV/0!	#DIV/0!	#DIV/0!	#DIV/0!		0	#DIV/0!		0	#DIV/0!		0	#DIV/0!		0	#DIV/0!		0	#DIV/0!	#DIV/0!	#DIV/0!	#DIV/0!		0	#DIV/0!		0	#DIV/0!		0	#DIV/0!
	0	0		0	0		0	#DIV/0!	#DIV/0!	#DIV/0!	#DIV/0!		0	#DIV/0!	#DIV/0!	#DIV/0!	#DIV/0!		0	#DIV/0!		0	#DIV/0!		0	#DIV/0!		0	#DIV/0!		0	#DIV/0!	#DIV/0!	#DIV/0!	#DIV/0!		0	#DIV/0!		0	#DIV/0!		0	#DIV/0!
	0	0		0	0		0	#DIV/0!	#DIV/0!	#DIV/0!	#DIV/0!		0	#DIV/0!	#DIV/0!	#DIV/0!	#DIV/0!		0	#DIV/0!		0	#DIV/0!		0	#DIV/0!		0	#DIV/0!		0	#DIV/0!	#DIV/0!	#DIV/0!	#DIV/0!		0	#DIV/0!		0	#DIV/0!		0	#DIV/0!
	0	0		0	0		0	#DIV/0!	#DIV/0!	#DIV/0!	#DIV/0!		0	#DIV/0!	#DIV/0!	#DIV/0!	#DIV/0!		0	#DIV/0!		0	#DIV/0!		0	#DIV/0!		0	#DIV/0!		0	#DIV/0!	#DIV/0!	#DIV/0!	#DIV/0!		0	#DIV/0!		0	#DIV/0!		0	#DIV/0!
	0	0		0	0		0	#DIV/0!	#DIV/0!	#DIV/0!	#DIV/0!		0	#DIV/0!	#DIV/0!	#DIV/0!	#DIV/0!		0	#DIV/0!		0	#DIV/0!		0	#DIV/0!		0	#DIV/0!		0	#DIV/0!	#DIV/0!	#DIV/0!	#DIV/0!		0	#DIV/0!		0	#DIV/0!		0	#DIV/0!
	0	0		0	0		0	#DIV/0!	#DIV/0!	#DIV/0!	#DIV/0!		0	#DIV/0!	#DIV/0!	#DIV/0!	#DIV/0!		0	#DIV/0!		0	#DIV/0!		0	#DIV/0!		0	#DIV/0!		0	#DIV/0!	#DIV/0!	#DIV/0!	#DIV/0!		0	#DIV/0!		0	#DIV/0!		0	#DIV/0!
	0	0		0	0		0	#DIV/0!	#DIV/0!	#DIV/0!	#DIV/0!		0	#DIV/0!	#DIV/0!	#DIV/0!	#DIV/0!		0	#DIV/0!		0	#DIV/0!		0	#DIV/0!		0	#DIV/0!		0	#DIV/0!	#DIV/0!	#DIV/0!	#DIV/0!		0	#DIV/0!		0	#DIV/0!		0	#DIV/0!
	0	0		0	0		0	#DIV/0!	#DIV/0!	#DIV/0!	#DIV/0!		0	#DIV/0!	#DIV/0!	#DIV/0!	#DIV/0!		0	#DIV/0!		0	#DIV/0!		0	#DIV/0!		0	#DIV/0!		0	#DIV/0!	#DIV/0!	#DIV/0!	#DIV/0!		0	#DIV/0!		0	#DIV/0!		0	#DIV/0!
	0	0		0	0		0	#DIV/0!	#DIV/0!	#DIV/0!	#DIV/0!		0	#DIV/0!	#DIV/0!	#DIV/0!	#DIV/0!		0	#DIV/0!		0	#DIV/0!		0	#DIV/0!		0	#DIV/0!		0	#DIV/0!	#DIV/0!	#DIV/0!	#DIV/0!		0	#DIV/0!		0	#DIV/0!		0	#DIV/0!
	0	0		0	0		0	#DIV/0!	#DIV/0!	#DIV/0!	#DIV/0!		0	#DIV/0!	#DIV/0!	#DIV/0!	#DIV/0!		0	#DIV/0!		0	#DIV/0!		0	#DIV/0!		0	#DIV/0!		0	#DIV/0!	#DIV/0!	#DIV/0!	#DIV/0!		0	#DIV/0!		0	#DIV/0!		0	#DIV/0!
	0	0		0	0		0	#DIV/0!	#DIV/0!	#DIV/0!	#DIV/0!		0	#DIV/0!	#DIV/0!	#DIV/0!	#DIV/0!		0	#DIV/0!		0	#DIV/0!		0	#DIV/0!		0	#DIV/0!		0	#DIV/0!	#DIV/0!	#DIV/0!	#DIV/0!		0	#DIV/0!		0	#DIV/0!		0	#DIV/0!
	0	0		0	0		0	#DIV/0!	#DIV/0!	#DIV/0!	#DIV/0!		0	#DIV/0!	#DIV/0!	#DIV/0!	#DIV/0!		0	#DIV/0!		0	#DIV/0!		0	#DIV/0!		0	#DIV/0!		0	#DIV/0!	#DIV/0!	#DIV/0!	#DIV/0!		0	#DIV/0!		0	#DIV/0!		0	#DIV/0!
	0	0		0	0		0	#DIV/0!	#DIV/0!	#DIV/0!	#DIV/0!		0	#DIV/0!	#DIV/0!	#DIV/0!	#DIV/0!		0	#DIV/0!		0	#DIV/0!		0	#DIV/0!		0	#DIV/0!		0	#DIV/0!	#DIV/0!	#DIV/0!	#DIV/0!		0	#DIV/0!		0	#DIV/0!		0	#DIV/0!
	0	0		0	0		0	#DIV/0!	#DIV/0!	#DIV/0!	#DIV/0!		0	#DIV/0!	#DIV/0!	#DIV/0!	#DIV/0!		0	#DIV/0!		0	#DIV/0!		0	#DIV/0!		0	#DIV/0!		0	#DIV/0!	#DIV/0!	#DIV/0!	#DIV/0!		0	#DIV/0!		0	#DIV/0!		0	#DIV/0!
	0	0		0	0		0	#DIV/0!	#DIV/0!	#DIV/0!	#DIV/0!		0	#DIV/0!	#DIV/0!	#DIV/0!	#DIV/0!		0	#DIV/0!		0	#DIV/0!		0	#DIV/0!		0	#DIV/0!		0	#DIV/0!	#DIV/0!	#DIV/0!	#DIV/0!		0	#DIV/0!		0	#DIV/0!		0	#DIV/0!
	0	0		0	0		0	#DIV/0!	#DIV/0!	#DIV/0!	#DIV/0!		0	#DIV/0!	#DIV/0!	#DIV/0!	#DIV/0!		0	#DIV/0!		0	#DIV/0!		0	#DIV/0!		0	#DIV/0!		0	#DIV/0!	#DIV/0!	#DIV/0!	#DIV/0!		0	#DIV/0!		0	#DIV/0!		0	#DIV/0!
	0	0		0	0		0	#DIV/0!	#DIV/0!	#DIV/0!	#DIV/0!		0	#DIV/0!	#DIV/0!	#DIV/0!	#DIV/0!		0	#DIV/0!		0	#DIV/0!		0	#DIV/0!		0	#DIV/0!		0	#DIV/0!	#DIV/0!	#DIV/0!	#DIV/0!		0	#DIV/0!		0	#DIV/0!		0	#DIV/0!
	0	0		0	0		0	#DIV/0!	#DIV/0!	#DIV/0!	#DIV/0!		0	#DIV/0!	#DIV/0!	#DIV/0!	#DIV/0!		0	#DIV/0!		0	#DIV/0!		0	#DIV/0!		0	#DIV/0!		0	#DIV/0!	#DIV/0!	#DIV/0!	#DIV/0!		0	#DIV/0!		0	#DIV/0!		0	#DIV/0!
	0	0		0	0		0	#DIV/0!	#DIV/0!	#DIV/0!	#DIV/0!		0	#DIV/0!	#DIV/0!	#DIV/0!	#DIV/0!		0	#DIV/0!		0	#DIV/0!		0	#DIV/0!		0	#DIV/0!		0	#DIV/0!	#DIV/0!	#DIV/0!	#DIV/0!		0	#DIV/0!		0	#DIV/0!		0	#DIV/0!
	0	0		0	0		0	#DIV/0!	#DIV/0!	#DIV/0!	#DIV/0!		0	#DIV/0!	#DIV/0!	#DIV/0!	#DIV/0!		0	#DIV/0!		0	#DIV/0!		0	#DIV/0!		0	#DIV/0!		0	#DIV/0!	#DIV/0!	#DIV/0!	#DIV/0!		0	#DIV/0!		0	#DIV/0!		0	#DIV/0!
	0	0		0	0		0	#DIV/0!	#DIV/0!	#DIV/0!	#DIV/0!		0	#DIV/0!	#DIV/0!	#DIV/0!	#DIV/0!		0	#DIV/0!		0	#DIV/0!		0	#DIV/0!		0	#DIV/0!		0	#DIV/0!	#DIV/0!	#DIV/0!	#DIV/0!		0	#DIV/0!		0	#DIV/0!		0	#DIV/0!
	0	0		0	0		0	#DIV/0!	#DIV/0!	#DIV/0!	#DIV/0!		0	#DIV/0!	#DIV/0!	#DIV/0!	#DIV/0!		0	#DIV/0!		0	#DIV/0!		0	#DIV/0!		0	#DIV/0!		0	#DIV/0!	#DIV/0!	#DIV/0!	#DIV/0!		0	#DIV/0!		0	#DIV/0!		0	#DIV/0!	More than 25 animals?
																																													Datatend the formula!

## Sheet: Overall probabilities
Transition	ss	sd	su	sm	sO	ds	dd	du	dm	dO	us	ud	uu	um	uO	ms	md	mu	mm	mO	Os	Od	Ou	Om
0	#DIV/0!	#DIV/0!	#DIV/0!	#DIV/0!	#DIV/0!	#DIV/0!	#DIV/0!	#DIV/0!	#DIV/0!	#DIV/0!	#DIV/0!	#DIV/0!	#DIV/0!	#DIV/0!	#DIV/0!	#DIV/0!	#DIV/0!	#DIV/0!	#DIV/0!	#DIV/0!	#DIV/0!	#DIV/0!	#DIV/0!	#DIV/0!
0	#DIV/0!	#DIV/0!	#DIV/0!	#DIV/0!	#DIV/0!	#DIV/0!	#DIV/0!	#DIV/0!	#DIV/0!	#DIV/0!	#DIV/0!	#DIV/0!	#DIV/0!	#DIV/0!	#DIV/0!	#DIV/0!	#DIV/0!	#DIV/0!	#DIV/0!	#DIV/0!	#DIV/0!	#DIV/0!	#DIV/0!	#DIV/0!
0	#DIV/0!	#DIV/0!	#DIV/0!	#DIV/0!	#DIV/0!	#DIV/0!	#DIV/0!	#DIV/0!	#DIV/0!	#DIV/0!	#DIV/0!	#DIV/0!	#DIV/0!	#DIV/0!	#DIV/0!	#DIV/0!	#DIV/0!	#DIV/0!	#DIV/0!	#DIV/0!	#DIV/0!	#DIV/0!	#DIV/0!	#DIV/0!
0	#DIV/0!	#DIV/0!	#DIV/0!	#DIV/0!	#DIV/0!	#DIV/0!	#DIV/0!	#DIV/0!	#DIV/0!	#DIV/0!	#DIV/0!	#DIV/0!	#DIV/0!	#DIV/0!	#DIV/0!	#DIV/0!	#DIV/0!	#DIV/0!	#DIV/0!	#DIV/0!	#DIV/0!	#DIV/0!	#DIV/0!	#DIV/0!
0	#DIV/0!	#DIV/0!	#DIV/0!	#DIV/0!	#DIV/0!	#DIV/0!	#DIV/0!	#DIV/0!	#DIV/0!	#DIV/0!	#DIV/0!	#DIV/0!	#DIV/0!	#DIV/0!	#DIV/0!	#DIV/0!	#DIV/0!	#DIV/0!	#DIV/0!	#DIV/0!	#DIV/0!	#DIV/0!	#DIV/0!	#DIV/0!
0	#DIV/0!	#DIV/0!	#DIV/0!	#DIV/0!	#DIV/0!	#DIV/0!	#DIV/0!	#DIV/0!	#DIV/0!	#DIV/0!	#DIV/0!	#DIV/0!	#DIV/0!	#DIV/0!	#DIV/0!	#DIV/0!	#DIV/0!	#DIV/0!	#DIV/0!	#DIV/0!	#DIV/0!	#DIV/0!	#DIV/0!	#DIV/0!
0	#DIV/0!	#DIV/0!	#DIV/0!	#DIV/0!	#DIV/0!	#DIV/0!	#DIV/0!	#DIV/0!	#DIV/0!	#DIV/0!	#DIV/0!	#DIV/0!	#DIV/0!	#DIV/0!	#DIV/0!	#DIV/0!	#DIV/0!	#DIV/0!	#DIV/0!	#DIV/0!	#DIV/0!	#DIV/0!	#DIV/0!	#DIV/0!
0	#DIV/0!	#DIV/0!	#DIV/0!	#DIV/0!	#DIV/0!	#DIV/0!	#DIV/0!	#DIV/0!	#DIV/0!	#DIV/0!	#DIV/0!	#DIV/0!	#DIV/0!	#DIV/0!	#DIV/0!	#DIV/0!	#DIV/0!	#DIV/0!	#DIV/0!	#DIV/0!	#DIV/0!	#DIV/0!	#DIV/0!	#DIV/0!
0	#DIV/0!	#DIV/0!	#DIV/0!	#DIV/0!	#DIV/0!	#DIV/0!	#DIV/0!	#DIV/0!	#DIV/0!	#DIV/0!	#DIV/0!	#DIV/0!	#DIV/0!	#DIV/0!	#DIV/0!	#DIV/0!	#DIV/0!	#DIV/0!	#DIV/0!	#DIV/0!	#DIV/0!	#DIV/0!	#DIV/0!	#DIV/0!
0	#DIV/0!	#DIV/0!	#DIV/0!	#DIV/0!	#DIV/0!	#DIV/0!	#DIV/0!	#DIV/0!	#DIV/0!	#DIV/0!	#DIV/0!	#DIV/0!	#DIV/0!	#DIV/0!	#DIV/0!	#DIV/0!	#DIV/0!	#DIV/0!	#DIV/0!	#DIV/0!	#DIV/0!	#DIV/0!	#DIV/0!	#DIV/0!
0	#DIV/0!	#DIV/0!	#DIV/0!	#DIV/0!	#DIV/0!	#DIV/0!	#DIV/0!	#DIV/0!	#DIV/0!	#DIV/0!	#DIV/0!	#DIV/0!	#DIV/0!	#DIV/0!	#DIV/0!	#DIV/0!	#DIV/0!	#DIV/0!	#DIV/0!	#DIV/0!	#DIV/0!	#DIV/0!	#DIV/0!	#DIV/0!
0	#DIV/0!	#DIV/0!	#DIV/0!	#DIV/0!	#DIV/0!	#DIV/0!	#DIV/0!	#DIV/0!	#DIV/0!	#DIV/0!	#DIV/0!	#DIV/0!	#DIV/0!	#DIV/0!	#DIV/0!	#DIV/0!	#DIV/0!	#DIV/0!	#DIV/0!	#DIV/0!	#DIV/0!	#DIV/0!	#DIV/0!	#DIV/0!
0	#DIV/0!	#DIV/0!	#DIV/0!	#DIV/0!	#DIV/0!	#DIV/0!	#DIV/0!	#DIV/0!	#DIV/0!	#DIV/0!	#DIV/0!	#DIV/0!	#DIV/0!	#DIV/0!	#DIV/0!	#DIV/0!	#DIV/0!	#DIV/0!	#DIV/0!	#DIV/0!	#DIV/0!	#DIV/0!	#DIV/0!	#DIV/0!
0	#DIV/0!	#DIV/0!	#DIV/0!	#DIV/0!	#DIV/0!	#DIV/0!	#DIV/0!	#DIV/0!	#DIV/0!	#DIV/0!	#DIV/0!	#DIV/0!	#DIV/0!	#DIV/0!	#DIV/0!	#DIV/0!	#DIV/0!	#DIV/0!	#DIV/0!	#DIV/0!	#DIV/0!	#DIV/0!	#DIV/0!	#DIV/0!
0	#DIV/0!	#DIV/0!	#DIV/0!	#DIV/0!	#DIV/0!	#DIV/0!	#DIV/0!	#DIV/0!	#DIV/0!	#DIV/0!	#DIV/0!	#DIV/0!	#DIV/0!	#DIV/0!	#DIV/0!	#DIV/0!	#DIV/0!	#DIV/0!	#DIV/0!	#DIV/0!	#DIV/0!	#DIV/0!	#DIV/0!	#DIV/0!
0	#DIV/0!	#DIV/0!	#DIV/0!	#DIV/0!	#DIV/0!	#DIV/0!	#DIV/0!	#DIV/0!	#DIV/0!	#DIV/0!	#DIV/0!	#DIV/0!	#DIV/0!	#DIV/0!	#DIV/0!	#DIV/0!	#DIV/0!	#DIV/0!	#DIV/0!	#DIV/0!	#DIV/0!	#DIV/0!	#DIV/0!	#DIV/0!
0	#DIV/0!	#DIV/0!	#DIV/0!	#DIV/0!	#DIV/0!	#DIV/0!	#DIV/0!	#DIV/0!	#DIV/0!	#DIV/0!	#DIV/0!	#DIV/0!	#DIV/0!	#DIV/0!	#DIV/0!	#DIV/0!	#DIV/0!	#DIV/0!	#DIV/0!	#DIV/0!	#DIV/0!	#DIV/0!	#DIV/0!	#DIV/0!
0	#DIV/0!	#DIV/0!	#DIV/0!	#DIV/0!	#DIV/0!	#DIV/0!	#DIV/0!	#DIV/0!	#DIV/0!	#DIV/0!	#DIV/0!	#DIV/0!	#DIV/0!	#DIV/0!	#DIV/0!	#DIV/0!	#DIV/0!	#DIV/0!	#DIV/0!	#DIV/0!	#DIV/0!	#DIV/0!	#DIV/0!	#DIV/0!
0	#DIV/0!	#DIV/0!	#DIV/0!	#DIV/0!	#DIV/0!	#DIV/0!	#DIV/0!	#DIV/0!	#DIV/0!	#DIV/0!	#DIV/0!	#DIV/0!	#DIV/0!	#DIV/0!	#DIV/0!	#DIV/0!	#DIV/0!	#DIV/0!	#DIV/0!	#DIV/0!	#DIV/0!	#DIV/0!	#DIV/0!	#DIV/0!
0	#DIV/0!	#DIV/0!	#DIV/0!	#DIV/0!	#DIV/0!	#DIV/0!	#DIV/0!	#DIV/0!	#DIV/0!	#DIV/0!	#DIV/0!	#DIV/0!	#DIV/0!	#DIV/0!	#DIV/0!	#DIV/0!	#DIV/0!	#DIV/0!	#DIV/0!	#DIV/0!	#DIV/0!	#DIV/0!	#DIV/0!	#DIV/0!
0	#DIV/0!	#DIV/0!	#DIV/0!	#DIV/0!	#DIV/0!	#DIV/0!	#DIV/0!	#DIV/0!	#DIV/0!	#DIV/0!	#DIV/0!	#DIV/0!	#DIV/0!	#DIV/0!	#DIV/0!	#DIV/0!	#DIV/0!	#DIV/0!	#DIV/0!	#DIV/0!	#DIV/0!	#DIV/0!	#DIV/0!	#DIV/0!
0	#DIV/0!	#DIV/0!	#DIV/0!	#DIV/0!	#DIV/0!	#DIV/0!	#DIV/0!	#DIV/0!	#DIV/0!	#DIV/0!	#DIV/0!	#DIV/0!	#DIV/0!	#DIV/0!	#DIV/0!	#DIV/0!	#DIV/0!	#DIV/0!	#DIV/0!	#DIV/0!	#DIV/0!	#DIV/0!	#DIV/0!	#DIV/0!
0	#DIV/0!	#DIV/0!	#DIV/0!	#DIV/0!	#DIV/0!	#DIV/0!	#DIV/0!	#DIV/0!	#DIV/0!	#DIV/0!	#DIV/0!	#DIV/0!	#DIV/0!	#DIV/0!	#DIV/0!	#DIV/0!	#DIV/0!	#DIV/0!	#DIV/0!	#DIV/0!	#DIV/0!	#DIV/0!	#DIV/0!	#DIV/0!
0	#DIV/0!	#DIV/0!	#DIV/0!	#DIV/0!	#DIV/0!	#DIV/0!	#DIV/0!	#DIV/0!	#DIV/0!	#DIV/0!	#DIV/0!	#DIV/0!	#DIV/0!	#DIV/0!	#DIV/0!	#DIV/0!	#DIV/0!	#DIV/0!	#DIV/0!	#DIV/0!	#DIV/0!	#DIV/0!	#DIV/0!	#DIV/0!
0	#DIV/0!	#DIV/0!	#DIV/0!	#DIV/0!	#DIV/0!	#DIV/0!	#DIV/0!	#DIV/0!	#DIV/0!	#DIV/0!	#DIV/0!	#DIV/0!	#DIV/0!	#DIV/0!	#DIV/0!	#DIV/0!	#DIV/0!	#DIV/0!	#DIV/0!	#DIV/0!	#DIV/0!	#DIV/0!	#DIV/0!	#DIV/0!	More than 25 animals?
																									Datatend the formula!

## Sheet: Conditionnal probabilities
Transition	ss	sd	su	sm	sO	ds	dd	du	dm	dO	us	ud	uu	um	uO	ms	md	mu	mm	mO	Os	Od	Ou	Om
0	#DIV/0!	#DIV/0!	#DIV/0!	#DIV/0!	#DIV/0!	#DIV/0!	#DIV/0!	#DIV/0!	#DIV/0!	#DIV/0!	#DIV/0!	#DIV/0!	#DIV/0!	#DIV/0!	#DIV/0!	#DIV/0!	#DIV/0!	#DIV/0!	#DIV/0!	#DIV/0!	#DIV/0!	#DIV/0!	#DIV/0!	#DIV/0!
0	#DIV/0!	#DIV/0!	#DIV/0!	#DIV/0!	#DIV/0!	#DIV/0!	#DIV/0!	#DIV/0!	#DIV/0!	#DIV/0!	#DIV/0!	#DIV/0!	#DIV/0!	#DIV/0!	#DIV/0!	#DIV/0!	#DIV/0!	#DIV/0!	#DIV/0!	#DIV/0!	#DIV/0!	#DIV/0!	#DIV/0!	#DIV/0!
0	#DIV/0!	#DIV/0!	#DIV/0!	#DIV/0!	#DIV/0!	#DIV/0!	#DIV/0!	#DIV/0!	#DIV/0!	#DIV/0!	#DIV/0!	#DIV/0!	#DIV/0!	#DIV/0!	#DIV/0!	#DIV/0!	#DIV/0!	#DIV/0!	#DIV/0!	#DIV/0!	#DIV/0!	#DIV/0!	#DIV/0!	#DIV/0!
0	#DIV/0!	#DIV/0!	#DIV/0!	#DIV/0!	#DIV/0!	#DIV/0!	#DIV/0!	#DIV/0!	#DIV/0!	#DIV/0!	#DIV/0!	#DIV/0!	#DIV/0!	#DIV/0!	#DIV/0!	#DIV/0!	#DIV/0!	#DIV/0!	#DIV/0!	#DIV/0!	#DIV/0!	#DIV/0!	#DIV/0!	#DIV/0!
0	#DIV/0!	#DIV/0!	#DIV/0!	#DIV/0!	#DIV/0!	#DIV/0!	#DIV/0!	#DIV/0!	#DIV/0!	#DIV/0!	#DIV/0!	#DIV/0!	#DIV/0!	#DIV/0!	#DIV/0!	#DIV/0!	#DIV/0!	#DIV/0!	#DIV/0!	#DIV/0!	#DIV/0!	#DIV/0!	#DIV/0!	#DIV/0!
0	#DIV/0!	#DIV/0!	#DIV/0!	#DIV/0!	#DIV/0!	#DIV/0!	#DIV/0!	#DIV/0!	#DIV/0!	#DIV/0!	#DIV/0!	#DIV/0!	#DIV/0!	#DIV/0!	#DIV/0!	#DIV/0!	#DIV/0!	#DIV/0!	#DIV/0!	#DIV/0!	#DIV/0!	#DIV/0!	#DIV/0!	#DIV/0!
0	#DIV/0!	#DIV/0!	#DIV/0!	#DIV/0!	#DIV/0!	#DIV/0!	#DIV/0!	#DIV/0!	#DIV/0!	#DIV/0!	#DIV/0!	#DIV/0!	#DIV/0!	#DIV/0!	#DIV/0!	#DIV/0!	#DIV/0!	#DIV/0!	#DIV/0!	#DIV/0!	#DIV/0!	#DIV/0!	#DIV/0!	#DIV/0!
0	#DIV/0!	#DIV/0!	#DIV/0!	#DIV/0!	#DIV/0!	#DIV/0!	#DIV/0!	#DIV/0!	#DIV/0!	#DIV/0!	#DIV/0!	#DIV/0!	#DIV/0!	#DIV/0!	#DIV/0!	#DIV/0!	#DIV/0!	#DIV/0!	#DIV/0!	#DIV/0!	#DIV/0!	#DIV/0!	#DIV/0!	#DIV/0!
0	#DIV/0!	#DIV/0!	#DIV/0!	#DIV/0!	#DIV/0!	#DIV/0!	#DIV/0!	#DIV/0!	#DIV/0!	#DIV/0!	#DIV/0!	#DIV/0!	#DIV/0!	#DIV/0!	#DIV/0!	#DIV/0!	#DIV/0!	#DIV/0!	#DIV/0!	#DIV/0!	#DIV/0!	#DIV/0!	#DIV/0!	#DIV/0!
0	#DIV/0!	#DIV/0!	#DIV/0!	#DIV/0!	#DIV/0!	#DIV/0!	#DIV/0!	#DIV/0!	#DIV/0!	#DIV/0!	#DIV/0!	#DIV/0!	#DIV/0!	#DIV/0!	#DIV/0!	#DIV/0!	#DIV/0!	#DIV/0!	#DIV/0!	#DIV/0!	#DIV/0!	#DIV/0!	#DIV/0!	#DIV/0!
0	#DIV/0!	#DIV/0!	#DIV/0!	#DIV/0!	#DIV/0!	#DIV/0!	#DIV/0!	#DIV/0!	#DIV/0!	#DIV/0!	#DIV/0!	#DIV/0!	#DIV/0!	#DIV/0!	#DIV/0!	#DIV/0!	#DIV/0!	#DIV/0!	#DIV/0!	#DIV/0!	#DIV/0!	#DIV/0!	#DIV/0!	#DIV/0!
0	#DIV/0!	#DIV/0!	#DIV/0!	#DIV/0!	#DIV/0!	#DIV/0!	#DIV/0!	#DIV/0!	#DIV/0!	#DIV/0!	#DIV/0!	#DIV/0!	#DIV/0!	#DIV/0!	#DIV/0!	#DIV/0!	#DIV/0!	#DIV/0!	#DIV/0!	#DIV/0!	#DIV/0!	#DIV/0!	#DIV/0!	#DIV/0!
0	#DIV/0!	#DIV/0!	#DIV/0!	#DIV/0!	#DIV/0!	#DIV/0!	#DIV/0!	#DIV/0!	#DIV/0!	#DIV/0!	#DIV/0!	#DIV/0!	#DIV/0!	#DIV/0!	#DIV/0!	#DIV/0!	#DIV/0!	#DIV/0!	#DIV/0!	#DIV/0!	#DIV/0!	#DIV/0!	#DIV/0!	#DIV/0!
0	#DIV/0!	#DIV/0!	#DIV/0!	#DIV/0!	#DIV/0!	#DIV/0!	#DIV/0!	#DIV/0!	#DIV/0!	#DIV/0!	#DIV/0!	#DIV/0!	#DIV/0!	#DIV/0!	#DIV/0!	#DIV/0!	#DIV/0!	#DIV/0!	#DIV/0!	#DIV/0!	#DIV/0!	#DIV/0!	#DIV/0!	#DIV/0!
0	#DIV/0!	#DIV/0!	#DIV/0!	#DIV/0!	#DIV/0!	#DIV/0!	#DIV/0!	#DIV/0!	#DIV/0!	#DIV/0!	#DIV/0!	#DIV/0!	#DIV/0!	#DIV/0!	#DIV/0!	#DIV/0!	#DIV/0!	#DIV/0!	#DIV/0!	#DIV/0!	#DIV/0!	#DIV/0!	#DIV/0!	#DIV/0!
0	#DIV/0!	#DIV/0!	#DIV/0!	#DIV/0!	#DIV/0!	#DIV/0!	#DIV/0!	#DIV/0!	#DIV/0!	#DIV/0!	#DIV/0!	#DIV/0!	#DIV/0!	#DIV/0!	#DIV/0!	#DIV/0!	#DIV/0!	#DIV/0!	#DIV/0!	#DIV/0!	#DIV/0!	#DIV/0!	#DIV/0!	#DIV/0!
0	#DIV/0!	#DIV/0!	#DIV/0!	#DIV/0!	#DIV/0!	#DIV/0!	#DIV/0!	#DIV/0!	#DIV/0!	#DIV/0!	#DIV/0!	#DIV/0!	#DIV/0!	#DIV/0!	#DIV/0!	#DIV/0!	#DIV/0!	#DIV/0!	#DIV/0!	#DIV/0!	#DIV/0!	#DIV/0!	#DIV/0!	#DIV/0!
0	#DIV/0!	#DIV/0!	#DIV/0!	#DIV/0!	#DIV/0!	#DIV/0!	#DIV/0!	#DIV/0!	#DIV/0!	#DIV/0!	#DIV/0!	#DIV/0!	#DIV/0!	#DIV/0!	#DIV/0!	#DIV/0!	#DIV/0!	#DIV/0!	#DIV/0!	#DIV/0!	#DIV/0!	#DIV/0!	#DIV/0!	#DIV/0!
0	#DIV/0!	#DIV/0!	#DIV/0!	#DIV/0!	#DIV/0!	#DIV/0!	#DIV/0!	#DIV/0!	#DIV/0!	#DIV/0!	#DIV/0!	#DIV/0!	#DIV/0!	#DIV/0!	#DIV/0!	#DIV/0!	#DIV/0!	#DIV/0!	#DIV/0!	#DIV/0!	#DIV/0!	#DIV/0!	#DIV/0!	#DIV/0!
0	#DIV/0!	#DIV/0!	#DIV/0!	#DIV/0!	#DIV/0!	#DIV/0!	#DIV/0!	#DIV/0!	#DIV/0!	#DIV/0!	#DIV/0!	#DIV/0!	#DIV/0!	#DIV/0!	#DIV/0!	#DIV/0!	#DIV/0!	#DIV/0!	#DIV/0!	#DIV/0!	#DIV/0!	#DIV/0!	#DIV/0!	#DIV/0!
0	#DIV/0!	#DIV/0!	#DIV/0!	#DIV/0!	#DIV/0!	#DIV/0!	#DIV/0!	#DIV/0!	#DIV/0!	#DIV/0!	#DIV/0!	#DIV/0!	#DIV/0!	#DIV/0!	#DIV/0!	#DIV/0!	#DIV/0!	#DIV/0!	#DIV/0!	#DIV/0!	#DIV/0!	#DIV/0!	#DIV/0!	#DIV/0!
0	#DIV/0!	#DIV/0!	#DIV/0!	#DIV/0!	#DIV/0!	#DIV/0!	#DIV/0!	#DIV/0!	#DIV/0!	#DIV/0!	#DIV/0!	#DIV/0!	#DIV/0!	#DIV/0!	#DIV/0!	#DIV/0!	#DIV/0!	#DIV/0!	#DIV/0!	#DIV/0!	#DIV/0!	#DIV/0!	#DIV/0!	#DIV/0!
0	#DIV/0!	#DIV/0!	#DIV/0!	#DIV/0!	#DIV/0!	#DIV/0!	#DIV/0!	#DIV/0!	#DIV/0!	#DIV/0!	#DIV/0!	#DIV/0!	#DIV/0!	#DIV/0!	#DIV/0!	#DIV/0!	#DIV/0!	#DIV/0!	#DIV/0!	#DIV/0!	#DIV/0!	#DIV/0!	#DIV/0!	#DIV/0!
0	#DIV/0!	#DIV/0!	#DIV/0!	#DIV/0!	#DIV/0!	#DIV/0!	#DIV/0!	#DIV/0!	#DIV/0!	#DIV/0!	#DIV/0!	#DIV/0!	#DIV/0!	#DIV/0!	#DIV/0!	#DIV/0!	#DIV/0!	#DIV/0!	#DIV/0!	#DIV/0!	#DIV/0!	#DIV/0!	#DIV/0!	#DIV/0!
0	#DIV/0!	#DIV/0!	#DIV/0!	#DIV/0!	#DIV/0!	#DIV/0!	#DIV/0!	#DIV/0!	#DIV/0!	#DIV/0!	#DIV/0!	#DIV/0!	#DIV/0!	#DIV/0!	#DIV/0!	#DIV/0!	#DIV/0!	#DIV/0!	#DIV/0!	#DIV/0!	#DIV/0!	#DIV/0!	#DIV/0!	#DIV/0!	More than 25 animals?
																									Datatend the formula!
